# Supplementary material for: N-Glucosylation in Corynebacterium glutamicum with YdhE from Bacillus lichenformis
Source: Molecules. 2022 May 25;27(11):3405. doi: 10.3390/molecules27113405 (PMC9182490; doi:10.3390/molecules27113405)
Supplement: Supplementary file 1 [file molecules-27-03405-s001.zip]

Archive with 1 entries (1 files):
- molecules-1733700-supplementary.pdf
